# Supplementary material for: Caenorhabditis elegans RIG-I-like receptor DRH-1 signals via CARDs to activate antiviral immunity in intestinal cells
Source: Proc Natl Acad Sci U S A. 2024 Jul 9;121(29):e2402126121. doi: 10.1073/pnas.2402126121 (PMC11260149; doi:10.1073/pnas.2402126121)
Supplement: Supplementary file 2 — Dataset S01 (XLSX) [file pnas.2402126121.sd01.xlsx]

## Sheet: Foldseek_PDB
Dataset S1. Foldseek analysis
No.	Target (PDB ID)	E-value	TM-score	Alignment length	Sequence identity (%)	Description	Organism
1	4p4h.cif.gz_C	0.384	0.3593	204	13.7	Caught-in-action signaling complex of RIG-I 2CARD domain and MAVS CARD domain	Homo sapiens
2	6e25.cif.gz_MODEL_10_A	3.518	0.6278	103	14.5	NMR solution structure of the CARD9 CARD bound to zinc	Homo sapiens
3	6e25.cif.gz_MODEL_3_A	3.054	0.5684	98	14.2	NMR solution structure of the CARD9 CARD bound to zinc	Homo sapiens
4	1wxp.cif.gz_MODEL_1_A	3.688	0.5656	94	12.7	Solution structure of the death domain of nuclear matrix protein p84 (THOC1)	Homo sapiens
5	6e25.cif.gz_MODEL_4_A	5.377	0.5364	97	14.4	NMR solution structure of the CARD9 CARD bound to zinc	Homo sapiens
6	7dni.cif.gz_B	3.356	0.3694	220	8.1	MDA5 CARDs-MAVS CARD polyUb complex	Homo sapiens
7	2n7z.cif.gz_MODEL_2_A	8.614	0.5888	85	16.4	Solution structure of RIP2 CARD	Homo sapiens
8	6gwm.cif.gz_MODEL_3_A	9.922	0.5174	90	13.3	Solution structure of rat RIP2 caspase recruitment domain	Rattus norvegicus
9	5uxv.cif.gz_B	5.377	0.3342	116	11.2	Crystal Structure of Anti-anti-sigma factor PhyR I40V/S51C mutant from Bartonella quintana	Bartonella quintana str. Toulouse
10	7ml4.cif.gz_M	4.893	0.2587	247	11.7	RNA polymerase II initially transcribing complex (ITC)	Saccharomyces cerevisiae
11	4g97.cif.gz_A	9.922	0.3017	103	11.6	Crystal structure of the response regulator PhyR from Brucella abortus	Brucella abortus 2308
12	1h0o.cif.gz_A	3.688	0.1524	237	8	Cobalt substitution of mouse R2 ribonucleotide reductase to model the reactive diferrous state	Mus musculus
13	8c3w.cif.gz_A	8.614	0.1687	241	13.2	Crystal structure of a computationally designed heme binding protein, dnHEM1	Synthetic construct
14	8g0c.cif.gz_d	6.193	0.1517	258	13.5	Cryo-EM structure of TBAJ-876-bound Mycobacterium smegmatis ATP synthase rotational state 1 (backbone model)	Mycolicibacterium smegmatis MC2 155
15	3g33.cif.gz_B	9.922	0.1528	247	10.5	Crystal structure of CDK4/cyclin D3	Homo sapiens
16	3v71.cif.gz_A	8.614	0.166	212	15	Crystal structure of PUF-6 in complex with 5BE13 RNA	Caenorhabditis elegans
17	3e4a.cif.gz_B	9.922	0.1915	85	17.6	Human IDE-inhibitor complex at 2.6 angstrom resolution	Homo sapiens, synthetic construct
18	5ivw.cif.gz_2	7.134	0.1436	270	11.1	Human core TFIIH bound to DNA within the PIC	Homo sapiens
19	6ivn.cif.gz_C	8.614	0.1365	217	12.9	Crystal structure of a membrane protein G264A	Klebsiella pneumoniae
